# Supplementary material for: The Complete Mitochondrial Genome of Stromateus stellatus (Scombriformes: Stromateidae): Organization, Gene Arrangement, and Phylogenetic Position Within the Suborder Stromateoidei
Source: Genes (Basel). 2025 Oct 24;16(11):1256. doi: 10.3390/genes16111256 (PMC12652691; doi:10.3390/genes16111256)
Supplement: Supplementary file 1 [file genes-16-01256-s001.zip]

Archive with 1 entries (1 files):
- genes-3897963-supplementary.pdf
